# Supplementary material for: Amelogenesis imperfecta: Next-generation sequencing sheds light on Witkop’s classification
Source: Front Physiol. 2023 May 9;14:1130175. doi: 10.3389/fphys.2023.1130175 (PMC10205041; doi:10.3389/fphys.2023.1130175)
Supplement: Supplementary file 2 [file Table3.xlsx]

## Sheet: Isolated
Supplementary Table S3: Variations found in individuals presenting with isolated amelogenesis imperfecta. Variations found in 17 different genes in 85 individuals presenting with isolated amelogenesis imperfecta. One hundred eleven variants were found, 19 variants are of uncertain significance. Variants known and previously published are reported in grey, variants previously reported by the team …
Patient number	Diagnosis/AI	Gene	Variant and location	Zygosity	Mode of inheritance	rank	Effect of the mutation	Consistent with the known disease phenotype	Family segregation	Status	statut
1.1 (female)	Hypoplastic (pits)	COL17A1 Chr10(GRCh37) : NM_000494.4	c.1646G>A ; p.(Trp549*) Exon 18 (Prasad et al., 2016)	heterozygous	AD	5	nonsense	Yes	MoS(A,C)	Panel	A1
1.2 (female)	Hypoplastic (pits)	COL17A1 Chr10(GRCh37) : NM_000494.4	c.1745-2A>C; p.? Intron 20 (Hérissé et al., 2021)	heterozygous	AD	4	splice	Yes	S2D(A,C)	Panel	D6S2
1.3 (female)	Hypoplastic (pits)	COL17A1 Chr10(GRCh37) : NM_000494.4	c.1873C>T; p.(Arg625*) Exon 23 (Prasad et al., 2016)	heterozygous	AD	5	nonsense	Yes	NA	Panel	A2
1.4 (male)	Hypoplastic (pits)	COL17A1 Chr10(GRCh37) : NM_000494.4	c.1873C>T; p.(Arg625*) Exon 23 (Prasad et al., JDR. 2016)	heterozygous	AD	5	nonsense	Yes	S2Co(A,C)	Panel	A1
1.5 (female)	Hypoplastic (pits)	COL17A1 Chr10(GRCh37) : NM_000494.4	c.2407G>T, p.(Gly803*) Exon 34 (Darling et al., 1997)	heterozygous	AD	5	nonsense	Yes	Mo(A,C)	Panel	A1
1.6 (male)	Hypoplastic (pits)	COL17A1 Chr10(GRCh37) : NM_000494.4	c.3327del ; p.(Pro1110Argfs*21) Exon 48 (Pasmooij et al., 2004)	heterozygous	AD	5	frameshift	Yes	Mo(NA,C)	Panel	A2
Patient number	Diagnosis	Gene	Variant and location	Zygosity		rank	Effect of the mutation	Consistent with the known disease phenotype	Family segregation	Status	statut
2.1 (female)	Hypoplastic (pits)	COL7A1 Chr3(GRCh37): NM_000094.4	c.2440+3A>C ; p.? Intron 19	heterozygous	AD	3	splice	Yes	NA	Panel	D6S2
2.2 (female)	Hypoplastic (pits)	COL7A1 Chr3(GRCh37): NM_000094.4	c.3605G>A ; p.(Arg1202His) Exon 28	heterozygous	AD	3	missense	Yes	2S(A,C)	Panel	A1
2.3 (male)	Hypoplastic (pits)	COL7A1 Chr3(GRCh37): NM_000094.4	c.3785T>C ; p.(Met1262Thr) Exon 30	heterozygous	AD	3	missense	Yes	Mo(A,C)	Panel	D1S2
Patient number	Diagnosis	Gene	Variant and location	Zygosity		rank	Effect of the mutation	Consistent with the known disease phenotype	Family segregation	Status	statut
3.1 (female)	Hypoplastic (pits)	COL17A1 Chr10(GRCh37): NM_000494.4	c.1141+1G>A ; p.? Intron 14 (Prasad et al., 2016)	heterozygous	AD	4	splice	Yes but more pitted	Mo(A,C)	Panel	A1
		LAMA3 Chr18(GRCh37): NM_198129.4	c.6477_6486del ; p.(Ile2159Metfs*46) Exon 51 (Prasad et al., 2016)	heterozygous	AD	4	frameshift		Mo(A,R)	Panel	A1
Patient number	Diagnosis	Gene	Variant and location	Zygosity		rank	Effect of the mutation	Consistent with the known disease phenotype	Family segregation	Status	statut
4.1 (male)	Hypoplastic (pits)	LAMB3 Chr1(GRCh37): NM_000228.3	c.124C>T ; p.(Arg42*) Exon 3 (McGrath et al., 1995)	compound heterozygous	AD	5	nonsense	Yes	Mo(U,C)	Panel	D1S2
			c.3490C>T ; p.(Arg1164Cys) Exon 23		AR	3	missense	Yes	Fa(U,C)	Panel	D1S2
4.2 (female)	Hypoplastic (pits) Agenesis 15 et 25 history of recurrent corneal ulcers	LAMB3 Chr1(GRCh37): NM_000228.3	c.1288+1G>T ; p.? Intron 11 (Kiritsi et al., 2015)	compound heterozygous	AD	4	splice	Yes	Mo(U,C)	Panel	D9S2
			c.1903C>T ; p.(Arg635*) Exon 14 (Pulkkinen et al., 1994)		AD	5	nonsense	Yes	Fa(U,C)	Panel	D9S2
4.3 (female)	Hypoplastic (pits)	LAMB3 Chr1(GRCh37): NM_000228.3	c.944-14C>G ; p.? Intron 9	heterozygous	AD	3	splice	Yes	MoFa(U,NA)	Panel	A1
			c.1903C>T ; p.(Arg635*) Exon 14 (Pulkkinen et al., 1994)	heterozygous	AD	5	nonsense	Yes	MoFa(U,NA)	Panel	A1
4.4 (male)	Hypoplastic	LAMB3 Chr1(GRCh37): NM_000228.3	c.2926del ; p.(Val976Trpfs*54) Exon 20	heterozygous	AD	4	frameshift	Yes	Fa(A,C)	Panel	D3S1
4.5 (female)	Hypoplastic	LAMB3 Chr1(GRCh37): NM_000228.3	c.3305del ; p.(Gly1102Valfs*7) Exon 22	heterozygous	AD	4	frameshift	Yes	NA	Panel	D8S2
Patient number	Diagnosis	Gene	Variant and location	Zygosity		rank	Effect of the mutation	Consistent with the known disease phenotype	Family segregation	Status	statut
5.1 (female)	Hypoplastic	LAMC2 Chr1(GRCh37): NM_005562.3	c.493C>T ; p.(Arg165Cys) Exon 4	heterozygous	AD	3	missense	Never described phenotype	Mo(NA,C)	Panel	D2S1
Patient number	Diagnosis	Gene	Variant and location	Zygosity		rank	Effect of the mutation	Consistent with the known disease phenotype	Family segregation	Status	statut
6.1 (female)	Hypoplastic, long roots, delayed eruption	ENAM Chr4(GRCh37): NM_031889.3	c.101T>C ; p.(Leu34Pro) Exon 3	heterozygous	AD	3	missense	Yes	NA	Panel	A1
6.2 (male)	Hypoplastic	ENAM Chr4(GRCh37): NM_031889.3	c.123+1G>A ; p? Intron 3 (Prasad et al., 2016)	heterozygous	AD	4	splice	Yes	S(A,C)	Panel	A2
6.3 (female)	Hypoplastic/hypomature	ENAM Chr4(GRCh37): NM_031889.3	c.588+1 dup ; p.? Intron 8	heterozygous	AD	4	splice	Yes	FaS(A,C)	Panel	A2
6.4 (female)	Hypoplastic	ENAM Chr4(GRCh37): NM_031889.3	c.588+1 del ; p.? Intron 8 (Kida et al., 2002)	heterozygous	AD	5	frameshift/splice	Yes	NA	Panel	D2S2
6.5 (male)	Hypoplastic	ENAM Chr4(GRCh37): NM_031889.3	c.588+1 del ; p.? Intron 8 (Kida et al., 2002)	heterozygous	AD	5	frameshift/splice	Yes	NA	Panel	A
6.6 (male)	Hypoplastic	ENAM Chr4(GRCh37): NM_031889.3	c.588+1 del ; p.? Intron 8 (Kida et al., 2002)	heterozygous	AD	5	frameshift/splice	Yes	Mo(U,R) Fa(NA,NA)	Panel	D12S1
6.7 (male)	Hypoplastic	ENAM Chr4(GRCh37): NM_031889.3	c.588+1 del ; p.? Intron 8 (Kida et al., 2002)	heterozygous	AD	5	frameshift/splice	Yes	MoS(A,C)	Panel	D5S1
6.8 (male)	Hypoplastic	ENAM Chr4(GRCh37): NM_031889.3	c.664C>T ; p.(Gln222*) Exon 9	heterozygous	AD	5	nonsense	Yes	S(A,C) Mo(NA,C)	Panel	D7S1
Patient number	Diagnosis	Gene	Variant and location	Zygosity		rank	Effect of the mutation	Consistent with the known disease phenotype	Family segregation	Status	statut
7.1 (female)	Hypoplastic, banding pattern, Lyonisation	AMELX ChrX(GRCh37): NM_182680.1	c.11G>A ; p.(Trp4*) Exon 2 (Hart et al., 2002)	heterozygous	XL	5	nonsense	Yes	Fa(A,NA)	Panel	D1S2
7.2 (male, 7.3 father)	Hypoplastic	AMELX ChrX(GRCh37): NM_182680.1	c.11G>A ; p.(Trp4*) Exon 2 (Hart et al., 2002)	hemizygous	XL	5	nonsense	Yes	D(A,C)	Panel +JY sire	A
7.3 (female, 7.2 daughter)	Hypoplastic, banding pattern, Lyonisation	AMELX ChrX(GRCh37): NM_182680.1	c.11G>A ; p.(Trp4*) Exon 2 (Hart et al., 2002)	heterozygous	XL	5	nonsense	Yes	Fa(A,C)	Panel +JY sire
7.4 (female)	Hypoplastic, banding pattern, Lyonisation	AMELX ChrX(GRCh37): NM_182680.1	c.47C>A ; p.(Ala16Asp) Exon 2	heterozygous	XL	4	missense	Yes	Fa(A,C)	Panel	D5S1
7.5 (male)	Hypomature	AMELX ChrX(GRCh37): NM_182680.1	c.155C>T ; p.(Pro52Leu) Exon 5 (Prasad et al., 2016)	hemizygous	XL	4	missense	No	Mo(U,R) Fa(U,R)	Panel	A1
7.6 (male)	Hypomature	AMELX ChrX(GRCh37): NM_182680.1	c.208C>A ; p.(Pro70Thr) Exon 6 (Collier et al., 1997)	hemizygous	XL	5	missense	Yes	S(A,C)	Panel	D3S1
7.7 (male)	Hypomature Agenesis 12, 15, 22, 25, 28	AMELX ChrX(GRCh37): NM_182680.1	c.208C>A; p.(Pro70Thr) Exon 6 (Collier PM et al., 1997)	hemizygous	XL	5	missense	Yes	MoS(NA,C)	Panel	A2
		WNT10A Chr12GRCh37): NM_025216.3	c.682T>A; p.(Phe228Ile) Exon 3 (Bohring et al., 2009)	heterozygous	XL	5	missense	Yes	NA	Panel	A2
7.8 (female, 7.9 cousin)	Hypoplastic, banding pattern, Lyonisation	AMELX ChrX(GRCh37): NM_182680.1	c.473del ; p.(Pro158Hisfs*31) Exon 6 (Lench et al., 1995)	heterozygous	XL	5	frameshift	Yes	Mo(A,C)	Panel	D2S1
7.9 (male;XXY, 7.8 cousin)	Hypoplastic with banding pattern, behavioral disorders	AMELX ChrX(GRCh37): NM_182680.1	c.473del ; p.(Pro158Hisfs*31) Exon 6 (Lench et al., 1995)	heterozygous	XL	5	frameshift	Yes	Mo(A,C)	Panel	Sanger
7.10 (male, 7.11 son)	Hypoplastic, no enamel, eruption delay, behavioral disorders	AMELX ChrX(GRCh37): NM_182680.1	c.541del ; p.(Leu181Cysfs*8) Exon 6 (Kindelan et al., 2000)	hemizygous	XL	5	frameshift	Yes	Mo(A,C)	Exome	exome
7.11 (female, 7.10 mother)	Hypoplastic, banding pattern, Lyonisation	AMELX ChrX(GRCh37): NM_182680.1	c.541del ; p.(Leu181Cysfs*8) Exon 6 (Kindelan et al., 2000)	heterozygous	XL	5	frameshift	Yes	D(A,C)	Exome	Exome
Patient number	Diagnosis	Gene	Variant and location	Zygosity		rank	Effect of the mutation	Consistent with the known disease phenotype	Family segregation	Status	statut
8.1 (female)	Hypoplastic	AMBN Chr4(GRCh37): NM_016519.6	c.15+1G>A ; p.? Intron 1	putative compound heterozygous	AR	3	splice	No	Mo(U,C)	Panel	A1
			c.577G>T ; p.(Gly193*) Exon 8		AR	3	nonsense		NA
8.2 (male)	Hypoplastic	AMBN Chr4(GRCh37): NM_016519.6	c.209C>G ; p.(Ser70*) Exon 5	putative compound heterozygous	AR	3	nonsense	Yes	NA	Panel	D3S2
			c.571-1G>C ; p.? Intron 7		AR	3	splice		NA
8.3 (female)	Hypoplastic	AMBN Chr4(GRCh37): NM_016519.6	c.532-1G>C ; p.? Intron 6 (Prasad et al., 2016)	homozygous	AR	4	splice	Yes	S(A,C)	Panel	A
Patient number	Diagnosis	Gene	Variant and location	Zygosity		rank	Effect of the mutation	Consistent with the known disease phenotype	Family segregation	Status	statut
9.1 (female)	Hypoplastic, thin enamel	ACP4 Chr19(GRCh37): NM_033068.3	c.331C>T ; p.(Arg111Cys) Exon 4 (Seymen et al., 2016)	compound heterozygous	AR	4	missense	Yes	Mo(U,C)	exome	A
			c.645+1G>A ; p.? Intron 6		AR	4	splice		Fa(U,C)
9.2 (female)	Hypoplastic	ACP4 Chr19(GRCh37): NM_033068.3	c.428C>T ; p.(Thr143Met) Exon 4 (Smith et al., 2017)	compound heterozygous	AR	4	missense	phenotype is not visible due to prosthodontic treatment (full mouth prosthodontic rehabilitation)	S(A,C) Fa(U,C)	exome	A2
			c.736G>A ; p.(Val246Met) Exon 7		AR	4	missense		S(A,C) Mo(U,C)
9.3 (female)	Hypoplastic, thin enamel, Agenesis 18,28	ACP4 Chr19(GRCh37): NM_033068.3	c.626T>C ; p.(Leu209Pro) Exon 6	compound heterozygous	AR	3	missense	Yes	Mo(U,C)	exome	A1
			c.1199C>A ; p.(Ala400Asp) Exon 11		AR	3	missense		Fa(U,C)
		WNT10A Chr12GRCh37): NM_025216.3	c.682T>A; p.(Phe228Ile) Exon 3 (Bohring et al., 2009)	heterozygous	AD	5	missense	Yes	FaS(NA,C)		A1
Patient number	Diagnosis	Gene	Variant and location	Zygosity		rank	Effect of the mutation	Consistent with the known disease phenotype	Family segregation	Status	statut
10.1 (female)	Hypomature (pigmented) soft nail, dry skin	KLK4 Chr19(GRCh37): NM_004917.4	c.443G>T ; p.(Cys148Phe) Exon 3	compound heterozygous	AR	3	missense	Yes	NA	Panel	D3S2
			c.458G>A ; p.(Trp153*) Exon 3 (Hart et al., 2004)		AR	4	nonsense		NA
Patient number	Diagnosis	Gene	Variant and location	Zygosity		rank	Effect of the mutation	Consistent with the known disease phenotype	Family segregation	Status	statut
11.1 (male)	Hypomature (pigmented)	MMP20 Chr11(GRCh37): NM_004771.4	c.103A>C ; p.(Arg35=) Exon 1 (Prasad et al., 2016)	compound heterozygous	AR	5	splice	Yes	Mo(U,C)	Panel	D5S1
			c.389C>T ; p.(Thr130Ile) Exon 3 (Gasse et al., 2013)		AR	4	missense		Fa(U,C)
11.2 (female)	Hypomature (pigmented)	MMP20 Chr11(GRCh37): NM_004771.4	c.103A>C ; p.(Arg35=) Exon 1 (Prasad et al., 2016)	compound heterozygous	AR	5	splice	Yes	NA	JY sire	A1
			c.954-2A>T ; p.? Intron 6 (Kim et al., 2005)		AR	5	splice		NA
11.3 (male)	Hypomature (pigmented)	MMP20 Chr11(GRCh37): NM_004771.4	c.103A>C ; p.(Arg35=) Exon 1 (Prasad et al., 2016)	compound heterozygous	AR	5	splice	Yes	Mo(U,C) S(A,C)	Panel	D6S1
			c.954-2A>T ; p.? Intron 6 (Kim et al., 2005)		AR	5	splice	Yes	Fa(U,C) S(A,C)	Panel	D6S1
11.4 (male)	Hypomature (pigmented)	MMP20 Chr11(GRCh37): NM_004771.4	c.103A>C ; p.(Arg35=) Exon 1 (Prasad et al., 2016)	compound heterozygous	AR	5	splice	Yes	Mo(U,C)	Panel	D5S1
			c.1362C>G ; p.(Tyr454*) Exon 10		AR	4	nonsense		Fa(U,C)
11.5 (male)	Hypomature (pigmented)	MMP20 Chr11(GRCh37): NM_004771.4	c.126+6T>G ; p.? Intron 1 (Prasad et al., 2016)	compound heterozygous	AR	3	splice	Yes	NA	JY sire	A1
			c.954-2A>T ; p.? Intron 6 (Kim et al., 2005)		AR	5	splice		NA
11.6 (male)	Hypomature (pigmented)	MMP20 Chr11(GRCh37): NM_004771.4	c.323A>G ; p.(Tyr108Cys) Exon 2 (Gasse et al., 2017)	homozygous	AR	4	missense	Yes	NA	Panel	A0
11.7 (female)	Hypomature (pigmented)	MMP20 Chr11(GRCh37): NM_004771.4	c.359del ; p.(Asn120Ilefs*3) Exon 2 (Gasse et al., 2013)	compound heterozygous	AR	4	frameshift	Yes	NA	JY sire	A0
			c.389C>T ; p.(Thr130Ile) Exon 3 (Gasse et al., 2013)		AR	4	missense		NA
11.8 (female)	Hypomature (pigmented)	MMP20 Chr11(GRCh37): NM_004771.4	c.359dup ; p.(Asn120Lysfs*9) Exon 2	compound heterozygous	AR	4	frameshift	Yes	Fa(U,C)	Panel	D6S1
			c.954-2A>T ; p.? Intron 6 (Kim et al., 2005)		AR	5	splice		Mo(U,C)
11.9 (female)	Hypomature (pigmented)	MMP20 Chr11(GRCh37): NM_004771.4	c.389C>T ; p.(Thr130Ile) Exon 3 (Gasse et al., 2013)	homozygous	AR	4	missense		NA	JY sire	A0
11.10 (male)	Hypomature (pigmented)	MMP20 Chr11(GRCh37): NM_004771.4	c.389C>T ; p.(Thr130Ile) Exon 3 (Gasse et al., 2013)	compound heterozygous	AR	4	missense	Yes	NA	JY sire	A0
			c.954-2A>T ; p.? Intron 6 (Kim et al., 2005)		AR	5	splice		NA
11.11 (female)	Hypomature (pigmented)	MMP20 Chr11(GRCh37): NM_004771.4	c.530G>A ; p.(Gly177Glu) Exon 4	compound heterozygous	AR	3	missense	Yes	Mo(U,C)	Panel	D9S2
			c.954-2A>T ; p.? Intron 6 (Kim et al., 2005)		AR	5	splice		Fa(U,C)
11.12 (female)	Hypomature (pigmented)	MMP20 Chr11(GRCh37): NM_004771.4	c.566T>C ; p.(Leu189Pro) Exon 4 (Gasse et al., 2017)	compound heterozygous	AR	4	missense	Yes	NA	JY sire	A0
			c.910G>A ; p.(Ala304Thr) Exon 6 (Lee et al., 2010)		AR	4	missense		NA
11.13 (female)	Hypomature (pigmented)	MMP20 Chr11(GRCh37): NM_004771.4	c.566T>C ; p.(Leu189Pro) Exon 4 (Gasse et al., 2017)	suposed compound heterozygous	AR	4	missense	Yes	NA	Panel	A2
			c.1126C>T ; p.(Gln376*) Exon 8		AR	4	nonsense		NA
11.14 (male)	Hypomature (pigmented)	MMP20 Chr11(GRCh37): NM_004771.4	c.954-2A>T ; p.? Intron 6 (Kim et al., 2005)	homozygous	AR	5	splice	Yes	NA	Panel	D1S2
11.15 (female)	Hypomature (pigmented)	MMP20 Chr11(GRCh37): NM_004771.4	c.954-2A>T ; p.? Intron 6 (Kim et al., 2005)	homozygous	AR	5	splice	Yes	S(A,C)	Panel	D4S1
11.16 (female)	Hypomature (pigmented)	MMP20 Chr11(GRCh37): NM_004771.4	c.954-2A>T ; p.? Intron 6 (Kim et al., 2005)	homozygous	AR	5	splice	Yes	NA	JY sire	A0
11.17 (female)	Hypomature (pigmented)	MMP20 Chr11(GRCh37): NM_004771.4	c.954-2A>T ; p.? Intron 6 (Kim et al., 2005)	homozygous	AR	5	splice	Yes	NA	JY sire	A
Patient number	Diagnosis	Gene	Variant and location	Zygosity		rank	Effect of the mutation	Consistent with the known disease phenotype	Family segregation	Status	statut
12.1 (female)	Hypomature	WDR72 Chr15(GRCh37): NM_182758.4	c.-13+989_7del Intron 1-Exon2	homozygous	AR	4	deletion	Yes	NA	Panel	A2
12.2 (female)	Hypomature, small teeth, agenesis, nephrocalcinosis, mild deafness	WDR72 Chr15(GRCh37): NM_182758.4	c.118C>T ; p.(Gln40*) Exon 2	putative compound heterozygous	AR	4	nonsense	Yes	NA	Panel	D1S2
			c.954+1_954+10del ; p.? Intron 9		AR	4	splice		NA
12.3 (male)	Hypomature	WDR72 Chr15(GRCh37): NM_182758.4	c.182A>G ; p.(His61Arg) Exon 3 (Prasad et al., 2016)	compound heterozygous	AR	4	missense	Yes	Mo(U,C)	Panel	A
			c.815G>A ; p.(Trp272*) Exon 8 (Prasad et al., 2016)		AR	4	nonsense		Fa(U,C)
12.4 (female)	Hypomature	WDR72 Chr15(GRCh37): NM_182758.4	c.2146del ; p.(Ala716Profs*10) Exon 15	compound heterozygous	AR	4	frameshift	Yes	NA	Panel	D6S2
			c.2388del ; p.(Lys796Asnfs*16) Exon 15		AR	4	frameshift		NA
Patient number	Diagnosis	Gene	Variant and location	Zygosity		rank	Effect of the mutation	Consistent with the known disease phenotype	Family segregation	Status	statut
13.1 (female)	Hypomature	ODAPH Chr4(GRCh37): NM_178497.5	c.39_46del ; p.(Cys14Glyfs*18) Exon 1 (Prasad et al. JDR, 2016)	homozygous	AR	4	frameshift	Yes	NA	Panel	A1*
Patient number	Diagnosis	Gene	Variant and location	Zygosity		rank	Effect of the mutation	Consistent with the known disease phenotype	Family segregation	Status	statut
14.1 (male)	Hypomature	SLC24A4 Chr14(GRCh37): NM_153646.4	c.(1537+1_1538-1del)_*67 ; p.? Intron 14 (Prasad et al., 2016)	homozygous	AR	4	deletion	Yes	MoFa(U,C)	Panel	A1
14.2 (female)	Hypomature	SLC24A4 Chr14(GRCh37): NM_153646.4	c.1716+5G>A ; p.? Intron 16	homozygous	AR	3	splice	Yes	S(A,C)	Panel	D1S2
Patient number	Diagnosis	Gene	Variant and location	Zygosity		rank	Effect of the mutation	Consistent with the known disease phenotype	Family segregation	Status	statut
15.1 (female)	Hypomineralized	FAM83H Chr8(GRCh37): NM_198488.5	c.930_939dup ; p.(Val314Argfs*14) Exon 5	heterozygous	AD	5	frameshift	Yes	S(U,R)	Panel	D6S2
15.2 (female)	Hypomineralized	FAM83H Chr8(GRCh37): NM_198488.5	c.973C>T ; p.(Arg325*) Exon 5 (Kim et al., 2008)	heterozygous	AD	5	nonsense	Yes	MoFa(U,R)	Panel	D7S1
15.3 (female)	Hypomineralized	FAM83H Chr8(GRCh37): NM_198488.5	c.1261G>T ; p.(Glu421*) Exon 5 (Nowwarote et al., 2018)	heterozygous	AD	5	nonsense	Yes	NA	Panel	A2
15.4 (male)	Hypomineralized	FAM83H Chr8(GRCh37): NM_198488.5	c.1282C>T ; p.(Gln428*) Exon 5 (Prasad et al., 2016)	heterozygous	AD	5	nonsense	Yes	Fa(A,C)	Panel	A1
15.5 (female)	Hypomineralized	FAM83H Chr8(GRCh37): NM_198488.5	c.1289C>A ; p.(Ser430*) Exon 5 (Wright et al., 2011)	heterozygous	AD	5	nonsense	Yes	S(A,C)	Panel	A1
15.6 (female)	Hypomineralized	FAM83H Chr8(GRCh37): NM_198488.5	c.1309_1311delinsTAG ; p.(His437*) Exon 5	heterozygous	AD	5	nonsense	Yes	Fa(A,C)	Panel	D1S1
15.7 (male)	Hypomineralized	FAM83H Chr8(GRCh37): NM_198488.5	c.1374C>G ; p.(Tyr458*) Exon 5 (El-Sayed et al., 2010)	heterozygous	AD	5	nonsense	Yes	MoFa(U,R)	Panel	A2
15.8 (male)	Hypomineralized	FAM83H Chr8(GRCh37): NM_198488.5	c.1374C>G ; p.(Tyr458*) Exon 5 (El-Sayed et al., 2010)	heterozygous	AD	5	nonsense	Yes	MoFa(U,R)	Panel	A2
15.9 (female)	Hypomineralized	FAM83H Chr8(GRCh37): NM_198488.5	c.1375C>T ; p.(Gln459*) Exon 5	heterozygous	AD	5	nonsense	Yes	Fa(A,C)	Panel	D8S1
15.10 (female)	Hypomineralized	FAM83H Chr8(GRCh37): NM_198488.5	c.1379G>A ; p.(Trp460*) Exon 5 (Wright et al., 2009)	heterozygous	AD	5	nonsense	Yes	MoFa(U,R)	Panel	A2
15.11 (male)	Hypomineralized	FAM83H Chr8(GRCh37): NM_198488.5	c.1387C>T ; p.(Gln463*) Exon 5 (Kantaputra et al., 2016)	heterozygous	AD	5	nonsense	Yes	NA	Panel	D2S2
15.12 (female)	Hypomineralized	FAM83H Chr8(GRCh37): NM_198488.5	c.1387C>T ; p.(Gln463*) Exon 5 (Kantaputra et al., 2016)	heterozygous	AD	5	nonsense	Yes	MoS(A,C)	Panel	D6S1
15.13 (male)	Hypomineralized	WDR72 Chr15(GRCh37): NM_182758.4	c.1283T>G ; p.(Ile428Ser) Exon 11	homozygous	AR	3	missense	Yes	S(A,C)	Panel	D5S2
		FAM83H Chr8(GRCh37): NM_198488.5	c.1498C>G ; p.(Leu500Val) Exon 5	heterozygous	AD	3	missense		S(A,C)	Panel	D5S2
15.14 (female)	Hypomineralized	FAM83H Chr8(GRCh37): NM_198488.5	c.1993C>T ; p.(Gln665*) Exon 5 (Lee et al., 2011)	heterozygous	AD	5	nonsense	Yes	Fa(A,C)	Panel	D7S1
15.15 (male)	Hypomineralized	FAM83H Chr8(GRCh37): NM_198488.5	c.2029C>T ; p.(Gln677*) Exon 5 (Lee et al., 2008)	heterozygous	AD	5	nonsense	Yes	NA	Panel	A1
Patient number	Diagnosis	Gene	Variant and location	Zygosity		rank	Effect of the mutation	Consistent with the known disease phenotype	Family segregation	Status	statut
16.1 (female)	Hypoplastic	DLX3 Chr17(GRCh37): NM_005220.3	c.92C>G ; p.(Thr31Ser) Exon 1	heterozygous	AD	3	missense	Yes	S(NA,C) Mo(NA,R)	Panel	A1
16.2 (female)	Hypoplastic, taurodontism permanent molars	DLX3 Chr17(GRCh37): NM_005220.3	c.537C>A ; p.(Asn179Lys) Exon 3	heterozygous	AD	4	missense	Yes	NA	Panel	D7S2
16.3 (female)	Hypoplastic, taurodontism (16,26,36,46, primary molars)	DLX3 Chr17(GRCh37): NM_005220.3	c.710A>G ; p.(Tyr237Cys) Exon 3	heterozygous	AD	3	missense	Yes	S(A,C)	Panel	A1
		WNT10A Chr12GRCh37): NM_025216.3	c.637G>A ; p.(Gly213Ser) Exon 3 (Plaisancié et al., 2013)	heterozygous	AD	4	missense		S(NA,C)
