# Supplementary material for: Amelogenesis imperfecta: Next-generation sequencing sheds light on Witkop’s classification
Source: Front Physiol. 2023 May 9;14:1130175. doi: 10.3389/fphys.2023.1130175 (PMC10205041; doi:10.3389/fphys.2023.1130175)
Supplement: Supplementary file 3 [file Presentation1.zip]

Archive with 3 entries (3 files):
- Supplementary Figure 1.PDF
- Supplementary Figure 2.PDF
- Supplementary Figure 3.PPTX
